# Supplementary material for: Perinatal outcomes and congenital heart defect prognosis in 53313 non-selected perinatal infants
Source: PLoS One. 2017 Jun 7;12(6):e0177229. doi: 10.1371/journal.pone.0177229 (PMC5462529; doi:10.1371/journal.pone.0177229)
Supplement: S1 File — (XLSX) [file pone.0177229.s001.xlsx]

## Sheet: data
NO	year	age of father	age of mother	gravidity	parity	sex of children	Gestational weeks of birth	birth weight(g)	fetus number	outcome	induced labour	associated malformations	name of other defects	name of CHD	diagnosis time	place of residence	survive	medical diagnosis on death	income every month	main treatment	the reason of without treatment	effect of treatment	age of curing	better time	worsen time	condition without traetment
1	2010	27	25	1	1	male	38	2900	single birth	between 7 days and 27 days		2		total anomalous pulmonary venous return	2
2	2010	28	26	2	2	female	38	3050	single birth	survive		2		patent ductus arteriosus	2	1	1			1	1
3	2010	27	21	2	1	female	35	1400	single birth	died within 7 days		2		cardiomegaly	1
4	2010	23	22	3	1	female	40	3150	single birth	survive		2		ventricular septal defect	1		1			1
5	2010	28	25	1	1	male	40	3600	single birth	died within 7 days		2		transposition of the great arteries	2
6	2010	27	25	1	1	male	36	2600	single birth	between 28 days and 42 days		2		transposition of the great arteries	2
7	2010	34	28	2	1	female	39	3200	single birth	survive		2		atrial septal defect	2	2	1		2	1	1					1
8	2010	26	24	1	1	female	39	3100	single birth	survive		2		Tricuspid regurgitation	1	2	1		3	1	1					1
9	2010	32	23	2	1	male	40	4100	single birth	died within 7 days		2		hypoplastic left heart	1
10	2010	23	25	4	1	male	37	3000	single birth	survive		2		atrial septal defect	2	2	1		3	1	1					1
11	2010	25	25	2	2	female	41	2550	single birth	died within 7 days		1	compound kidney	atrial septal defect	2
12	2010	25	16	1	1	male	38	3300	single birth	survive		2		atrioventricular septal defect;	2	2	1		3	3		1	3
13	2010	38	35	4	2	female	41	2000	single birth	died within 7 days		2		hypoplastic left heart	1
14	2010	35	28	1	1	male	39	3350	single birth	between 7 days and 27 days		2		transposition of the great arteries	2
15	2010	23	22	1	1	female	41	3200	single birth	between 28 days and 42 days		2		transposition of the great arteries	2
16	2010	26	23	1	1	male	40	2800	single birth	survive		2		Tricuspid regurgitation	1	2	1		1	5	3					2
17	2010	26	25	1	1	female	39	3300	single birth	survive		2		ventricular septal defect	2		1			1
18	2010	33	30	1	1	female	40	3000	single birth	survive		2		pulmonary stenosis	2		1			3
19	2010	26	22	1	1	male	38	2500	single birth	survive		2		atrial septal defect	2	2	1		3	1	1					1
20	2010	23	24	1	1	male	40	2650	single birth	survive		2		ventricular septal defect	1	2	1		4	1	1					1
21	2010	29	23	2	2	female	40	3600	single birth	survive		2		atrial septal defect	2	2	1		3	1	1					1
22	2010	30	25	3	2	male	36	3150	single birth	survive		2		atrial septal defect	2	2	1		2	1	1					1
23	2010	29	24	2	2	male	38	3500	single birth	between 7 days and 27 days		2		atrioventricular septal defect;	2
24	2010	37	34	2	1	male	38	3500	single birth	survive		2		atrial septal defect	2	1	1		3	1	1					1
25	2010	36	35	3	2	male	36	2500	single birth	between 28 days and 42 days		1	trisomy 21 syndrome	atrial septal defect	2
26	2010	28	26	2	2	female	33	2100	single birth	between 7 days and 27 days		1	enlargement of the liver and spleen	cardiomegaly	1
27	2010	25	23	1	1	female	40	3200	single birth	survive		2		Tricuspid regurgitation	2	2	1		2	1	1					1
28	2010	40	39	3	1	male	39	3200	single birth	survive		1	hydrocephalus	ventricular septal defect	2	1	2	hydrocephalus and CHD	3	4	2					5
29	2010	26	24	1	1	female	40	3150	single birth	survive		2		ventricular septal defect	2	1	1		2	1	2					1
30	2010	27	26	1	1	male	39	3250	single birth	survive		2		atrial septal defect	1	1	1		1	5	3					3
31	2010	25	22	1	1	female	34	2050	single birth	survive		2		patent ductus arteriosus	2	1	1		1	1	1					1
32	2012	31	23	1	1	female	39	3400	single birth	survive		2		cardiomegaly	1		1			2	3
33	2012	29	24	1	1	male	40	3000	single birth	survive		2		ventricular septal defect	2	2	1		3	3		1	2
34	2012	25	23	2	2	female	37	3100	single birth	survive		2		atrioventricular septal defect;	2	1	1		2	1	1					1
35	2012	31	26	2	2	male	40	3300	single birth	survive		2		right aortic arch	1		1			2
36	2012	38	33	2	2	female	41	4000	single birth	survive		2		persistent left superior vena cava	1	2	1		2	1	1					1
37	2012	28	22	2	2	male	38	3100	single birth	survive		2		ventricular septal defect	2	2	1		1	1	1					1
38	2012	29	29	2	2	female	39	3200	single birth	survive		2		TOF	2	2	1		3	3		1	1
39	2012	27	25	2	1	female	37	1900	single birth	survive		2		ventricular septal defect	1	2	1		1	3		1	1
40	2012	24	23	1	1	female	39	2650	single birth	survive		2		ventricular septal defect	1	2	1		2	3		1	3
41	2012	40	40	3	2	female	34	1700	single birth	survive		2		ventricular septal defect	2	2	1		2	3		1	3
42	2012	36	36	3	2	male	37	1600	single birth	survive		2		atrial septal defect	2	2	1		1	1	1					2
43	2012	41	41	4	2	female	41	2500	single birth	survive		2		ventricular septal defect	2	2	1		2	4	2					3
44	2012	21	22	2	1	male	40	3300	single birth	survive		2		atrial septal defect	2	2	1		2	1	1
45	2012	21	21	2	2	male	39	2800	single birth	died within 7 days		2		hypoplastic left heart	2
46	2012	27	22	1	1	male	37	3170	single birth	survive		2		ventricular septal defect	2	2	2	pneumonia	2	5	3					5
47	2012	24	25	2	2	male	35	3100	single birth	survive		1	cleft palate	atrial septal defect	2		1			3
48	2012	27	26	2	2	female	40	2500	single birth	survive		2		atrioventricular septal defect;	2	2	1		4	1	1					1
49	2012	26	23	1	1	female	37	3200	single birth	survive		2		ventricular septal defect	2	2	1		2	1	1					1
50	2012	28	23	1	1	male	38	3400	single birth	survive		2		coarctation of the aorta	1	2	1		1	1	1					2
51	2012	23	24	1	1	male	37	2300	single birth	died within 7 days		2		atrial septal defect	2
52	2012	24	22	1	1	female	39	3200	single birth	survive		2		ventricular septal defect	1	2	1		3	1	1					1
53	2012	25	25	1	1	female	38	2700	single birth	survive		2		atrial septal defect	2	1	1		2	1	1					1
54	2012	38	38	3	3	male	33	2700	single birth	between 7 days and 27 days		1	trisomy 21 syndrome	atrioventricular septal defect;	2
55	2012	24	22	1	1	female	40	3000	single birth	survive		2		atrial septal defect	2	2	1		2	1	1					3
56	2012	32	32	6	1	female	37	3300	single birth	survive		1	accessory auricle	ventricular septal defect	2	2	1		1	1	1					1
57	2012	26	26	1	1	female	31	1300	single birth	survive		2		patent ductus arteriosus	2	2	2	CHD	2	2	3	5
58	2012	26	24	1	1	female	40	3200	single birth	survive		2		atrioventricular septal defect;	1	2	1		2	5	2					3
59	2012	22	20	2	1	male	39	3400	single birth	survive		2		ventricular septal defect	1	1	1		3	1	1					1
60	2012	25	23	1	2	female	39	3100	two birth	survive		2		ventricular septal defect	1	2	1		3	3		1	2
61	2012	21	21	1	1	male	34	1900	single birth	between 7 days and 27 days		1	diaphragmatic eventration	ventricular septal defect	2
62	2012	32	23	4	3	male	38	3300	single birth	survive		2		atrioventricular septal defect;	2	2	1		1	1	1					1
63	2012	30	29	3	2	female	40	2900	single birth	survive		2		ventricular septal defect	2	2	1		1	5	2					3
64	2012	28	24	2	2	male	40	3500	single birth	survive		2		ventricular septal defect	2	2	1		2	5	2					3
65	2012	38	25	2	2	male	39	3350	single birth	between 7 days and 27 days		2		ventricular septal defect	2
66	2012	23	21	1	1	male	37	3300	single birth	survive		2		ventricular septal defect	1	1	1		4	3		1	2
67	2012	27	24	2	1	male	35	3200	single birth	survive		2		ventricular septal defect	1	2	1		2	5	3	3
68	2012	35	25	1	1	male	39	2750	single birth	survive		2		transposition of the great arteries	1	2	2	CHD	1	4	2					5
69	2012	29	22	2	1	female	39	3300	single birth	died within 7 days		1	single umbilical artery	coarctation of the aorta	1
70	2012	28	26	1	1	female	40	3100	single birth	survive		2		ventricular septal defect	1	2	1		2	1	1					1
71	2012	22	22	1	1	female	38	2900	single birth	survive		2		ventricular septal defect	1	1	1		4	3	3					3
72	2012	36	31	3	3	female	39	2850	single birth	survive		2		ventricular septal defect	2	2	2	CHD	1	4	2	5
73	2012	26	24	1	1	female	41	3300	single birth	survive		2		atrial septal defect	2	2	1		2	1	1
74	2012	29	25	1	1	male	39	3700	single birth	survive		2		TOF	2	2	1		2	3		1	3
75	2012	26	22	1	1	female	41	2450	single birth	survive		2		atrial septal defect	2	2	1		2	3		1	3
76	2012	27	24	2	2	male	40	3100	single birth	survive		2		atrial septal defect	1	2	2	CHD	3	4						5
77	2012	27	27	2	2	female	39	2600	single birth	survive		2		ventricular septal defect	2	2	2	CHD	2	4	2					5
78	2012	0	31	2	2	male	36	2800	single birth	survive		2		ventricular septal defect	1	2	1		1	1	1					2
79	2012	25	24	2	2	male	37	3000	single birth	survive		2		ventricular septal defect	2	2	1		2	3		1	2
80	2012	28	22	2	2	female	38	3400	single birth	survive		2		ventricular septal defect	2	2	1		2	3		1	2
81	2012	37	38	2	2	male	31	2400	single birth	survive		2		atrial septal defect	2	2	1		2	3		1	3
82	2012	37	28	1	1	male	39	2450	single birth	survive		2		ventricular septal defect	2	2	1		2	1	1
83	2012	29	24	1	1	female	40	3100	single birth	survive		2		ventricular septal defect	1	2	1		3	1	1					1
84	2012	33	20	1	1	male	39	2100	single birth	survive		2		ventricular septal defect	1	2	1		2	3		1	3
85	2012	27	22	1	1	female	40	3100	single birth	survive		2		ventricular septal defect	1	2	1		2	1	1					1
86	2012	22	21	1	1	male	40	3150	single birth	survive		2		cardiomegaly	1		1			3
87	2012	32	23	1	1	male	37	2700	single birth	survive		2		ventricular septal defect	1	2	1		2	1	1					1
88	2012	26	27	1	1	female	39	3100	single birth	died within 7 days		2		TOF	2
89	2012	26	21	1	1	female	40	3250	single birth	survive		2		ventricular septal defect	1	2	1		1	1	1					1
90	2012	41	34	3	4	female	36	2000	two birth	died within 7 days		2		atrial septal defect	2
91	2011	26	22	5	2	male	38	2500	single birth	survive		2		persistent left superior vena cava	2	1	2	CHD	2	4	2					5
92	2011	31	29	2	2	male	37	3000	single birth	between 7 days and 27 days		2		ventricular septal defect	2
93	2011	24	25	1	1	male	38	2500	single birth	died within 7 days		2		ventricular septal defect	1
94	2011	26	22	1	1	male	37	3600	single birth	survive		2		ventricular septal defect	1	2	2	CHD	2	2	3	5
95	2011	28	23	1	1	female	40	3500	single birth	between 28 days and 42 days		2		ventricular septal defect	1
96	2011	25	23	3	2	male	40	3000	single birth	survive		2		ventricular septal defect	2	1	1		3	1	1					1
97	2011	32	30	4	2	female	40	3000	single birth	survive		2		ventricular septal defect	2	1	1		3	1	1					1
98	2011	27	25	2	2	male	39	3500	single birth	survive		2		atrial septal defect	2	2	1		2	1	1					1
99	2011	30	25	2	2	male	40	3250	single birth	survive		2		atrial septal defect	2	2	1		4	1	1					1
100	2011	27	26	2	2	male	39	3250	single birth	survive		2		ventricular septal defect	2	2	1		2	1	1					1
101	2011	23	21	1	1	female	39	3200	single birth	survive		2		ventricular septal defect	2	2	1		4	1	1					1
102	2011	24	22	1	1	male	36	2000	single birth	survive		2		ventricular septal defect	2	2	1		2	1	1					1
103	2011	36	24	1	1	male	39	3100	single birth	survive		2		ventricular septal defect	2	2	2	CHD	2	2	3	5
104	2011	26	21	5	2	male	38	3250	single birth	died within 7 days		2		cardiomegaly	2
105	2011	38	37	2	2	female	38	3300	single birth	survive		2		patent ductus arteriosus	2	2	1		1	1	1					1
106	2011	33	36	3	2	male	40	3700	single birth	survive		2		patent ductus arteriosus	2		1			1	1					1
107	2011	26	26	2	2	male	38	3100	single birth	survive		2		endocardial cushion defec	1	2	1		2	3		1	5
108	2011	28	24	1	1	female	38	2000	single birth	between 7 days and 27 days		2		ventricular septal defect	1
109	2011	28	21	2	2	male	40	3400	single birth	between 28 days and 42 days		2		TOF	2
110	2011	30	30	2	2	male	39	2500	single birth	between 7 days and 27 days		2		Tricuspid regurgitation	2
111	2011	25	21	1	1	male	40	3700	single birth	survive		2		ventricular septal defect	1	2	1		4	1	1					1
112	2011	29	27	1	1	female	28	2400	single birth	survive		2		atrial septal defect	2	2	1		3	1	1					2
113	2011	31	19	1	1	female	32	1800	single birth	survive		1	single kidney	endocardial cushion defec	1	2	2	CHD
114	2011	26	23	1	1	female	38	3000	single birth	survive		2		atrial septal defect	2	1	1		4	1	1					2
115	2011	28	28	2	2	male	41	3200	single birth	survive		2		ventricular septal defect	2	1	1		2	1	1					1
116	2011	27	24	1	1	male	40	3000	single birth	survive		2		atrial septal defect	2	2	2	pneumonia	2	1	1					5
117	2011	27	26	2	1	male	38	3580	single birth	died within 7 days		1	neural tube defect	atrioventricular septal defect;	1
118	2011	31	30	2	2	female	40	3100	single birth	survive		2		ventricular septal defect	1	2	1		2	1						1
119	2011	38	29	2	2	female	40	3500	single birth	survive		1	congenital dysplasia of the skin	ventricular septal defect	2		1			3
120	2011	27	23	1	1	female	41	3100	single birth	died within 7 days		2		atrial septal defect	2
121	2011	28	22	2	2	female	40	3100	single birth	between 7 days and 27 days		2		ventricular septal defect	2
122	2010	39	36	5	3	male	37	4000	single birth	stillbirth	1	1	diaphragmatic hernia	hypoplastic left heart	1
123	2010	25	22	1	1	female	32	2500	single birth	stillbirth	1	2		atrial septal defect	1
124	2010	28	27	2	2	female	29	905	single birth	stillbirth	1	2		atrial septal defect	1
125	2010	22	21	1	1	male	29	1200	single birth	stillbirth	1	2		ventricular septal defect	1
126	2010	30	27	1	1	female	30	1400	single birth	stillbirth	1	2		persistent left superior vena cava	1
127	2010	31	26	2	3	female	36	1700	two birth	stillbirth	1	2		TOF	1
128	2010	22	25	3	1	male	32	1550	single birth	stillbirth	1	2		TOF	1
129	2010	30	22	1	1	male	35	2150	single birth	stillbirth	1	2		ventricular septal defect	1
130	2010	39	24	1	1	male	32	1300	single birth	stillbirth	1	1	trisomy 21 syndrome	single ventricle	1
131	2010	30	23	1	1	male	30	1500	single birth	stillbirth	1	1	single umbilical artery	ventricular septal defect	1
132	2010	28	22	1	1	male	31	1800	single birth	stillbirth	1	2		TOF	1
133	2010	24	21	1	1	male	29	1500	single birth	stillbirth	1	2		right aortic arch	1
134	2010	25	22	3	2	female	31	1800	single birth	stillbirth	1	2		TOF	1
135	2010	29	23	3	2	female	34	2300	single birth	stillbirth	1	2		ventricular septal defect	1
136	2010	23	24	1	1	female	38	6999	single birth	stillbirth	1	2		ventricular septal defect	1
137	2010	28	26	2	2	male	29	1550	single birth	stillbirth	1	2		ventricular septal defect	1
138	2010	25	19	2	1	male	35	2150	single birth	stillbirth	1	2		ventricular septal defect	1
139	2010	26	25	2	2	male	30	1400	single birth	stillbirth	1	2		single ventricle	1
140	2010	24	21	1	1	male	36	3000	single birth	stillbirth	1	2		cardiomegaly	1
141	2010	27	24	2	1	female	32	1900	single birth	stillbirth	1	2		coarctation of the aorta	1
142	2010	34	23	1	1	male	29	1500	single birth	stillbirth	1	2		ventricular septal defect	1
143	2010	30	30	2	2	female	33	2600	single birth	stillbirth	1	2		Tricuspid regurgitation	1
144	2010	26	26	6	1	female	34	2500	single birth	stillbirth	1	1	seroperitoneum	cardiomegaly	1
145	2010	27	27	1	1	female	32	2100	single birth	stillbirth	1	2		ventricular septal defect	1
146	2010	23	23	1	1	female	37	3000	single birth	stillbirth	1	2		atrioventricular septal defect;	1
147	2010	28	28	1	1	male	28	1300	single birth	stillbirth	1	2		TOF	1
148	2010	34	32	1	1	male	31	3100	single birth	stillbirth	1	2		ventricular septal defect	1
149	2012	0	21	1	1	male	31	2300	single birth	stillbirth	1	1	fetal lateral ventriculomegaly	Tricuspid regurgitation	1
150	2012	30	21	1	1	male	33	2200	single birth	stillbirth	1	2		ventricular septal defect	1
151	2012	22	20	1	1	male	37	1500	single birth	stillbirth	1	2		cardiomegaly	1
152	2012	27	24	1	1	male	28	1200	single birth	stillbirth	1	1	neural tube defect	atrial septal defect	1
153	2012	23	21	3	1	male	28	1000	single birth	stillbirth	1	2		cardiomegaly	1
154	2012	29	25	2	1	female	29	1400	single birth	stillbirth	1	2		ventricular septal defect	1
155	2012	24	20	1	1	female	32	1700	single birth	stillbirth	1	2		persistent left superior vena cava	1
156	2012	37	39	2	2	female	36	2500	single birth	stillbirth	1	1	megacolon	cardiomegaly	1
157	2012	32	28	3	3	female	36	2000	single birth	stillbirth	1	1	abdominal mass	cardiomegaly	1
158	2012	31	27	2	2	female	39	3500	single birth	stillbirth	1	2		cardiomegaly	1
159	2012	22	20	1	1	female	29	1200	single birth	stillbirth	1	2		ventricular septal defect	1
160	2012	24	19	1	1	male	36	2900	single birth	stillbirth	1	2		Tricuspid regurgitation	1
161	2012	29	24	2	2	male	36	2650	single birth	stillbirth	1	1		Tricuspid regurgitation	1
162	2012	42	29	3	2	female	32	1620	single birth	stillbirth	1	1		atrioventricular septal defect;	1
163	2012	28	28	2	2	male	28	1200	single birth	stillbirth	1	2		transposition of the great arteries	1
164	2012	26	22	2	2	female	28	500	single birth	stillbirth	1	1	talipes equinovarus、fetal lateral ventriculomegaly	atrial septal defect	1
165	2012	29	29	2	2	male	28	1200	single birth	stillbirth	1	2		hypoplastic right heart	1
166	2012	21	20	1	1	male	28	1100	single birth	stillbirth	1	1		ventricular septal defect	1
167	2012	29	25	1	1	female	29	1500	single birth	stillbirth	1	2		ventricular septal defect	1
168	2012	30	25	2	2	male	32	1650	single birth	stillbirth	1	1	lung cystic adenomatoid lesion	hypoplastic right heart	1
169	2012	31	27	2	2	female	28	1250	single birth	stillbirth	1	2		ventricular septal defect	1
170	2012	26	26	1	1	male	30	1900	single birth	stillbirth	1	2		endocardial cushion defect	1
171	2012	38	32	2	2	male	28	1400	single birth	stillbirth	1	2		transposition of the great arteries	1
172	2012	23	21	1	1	male	31	2000	single birth	stillbirth	1	2		ventricular septal bulging tumor	1
173	2011	28	24	1	1	male	28	500	single birth	stillbirth	1	2		TOF	1
174	2011	29	19	3	1	male	32	1400	single birth	stillbirth	1	2		ventricular septal defect	1
175	2011	31	29	2	2	male	30	2500	single birth	stillbirth	1	1	hydrothorax/seroperitoneum	cardiomegaly	1
176	2011	24	22	1	1	male	31	1500	single birth	stillbirth	1	2		right aortic arch	1
177	2011	24	24	3	1	female	31	1450	single birth	stillbirth	1	2		transposition of the great arteries	1
178	2011	36	32	2	2	male	29	1300	single birth	stillbirth	1	2		double-outlet right ventricle	1
179	2011	24	25	1	1	female	30	1400	single birth	stillbirth	1	1	diaphragmatic hernia	ventricular septal defect	1
180	2011	36	36	4	3	female	39	3200	single birth	stillbirth	1	1	fetal lateral ventriculomegaly	Tricuspid regurgitation	1
181	2011	27	24	1	1	male	28	1100	single birth	stillbirth	1	1	seroperitoneum	ventricular septal defect	1
182	2011	37	32	1	1	female	28	1000	single birth	stillbirth	1	2		cardiomegaly	1
183	2011	28	23	2	1	male	30	1340	single birth	stillbirth	1	2		ventricular septal defect	1
184	2011	24	21	1	1	female	32	2000	single birth	stillbirth	1	2		ventricular septal defect	1
185	2011	28	28	3	1	male	31	1700	single birth	stillbirth	1	2		cardiomegaly	1
186	2011	23	22	2	1	male	30	2000	single birth	stillbirth	1	2		Cardiac rhabdomyoma	1
187	2011	26	24	3	2	male	29	1500	single birth	stillbirth	1	2		ventricular septal defect	1
188	2011	33	29	4	2	female	31	1700	single birth	stillbirth	1	2		transposition of the great arteries	1
189	2011	25	21	1	1	female	28	800	single birth	stillbirth	1	1	diaphragmatic hernia、single umbilical artery	hypoplastic right heart	1
190	2011	24	24	1	1	male	28	1300	single birth	stillbirth	1	2		TOF	1

## Sheet: data point
induced labour		not
	1	yes
associated malformations	1	yes
	2	no
diagnosis time	1	before birth
	2	after birth
place of residence	1	city
	2	county
survive		yes
	1	yes
	2	no
income of every month	1	＜2000 RMB/month
	2	2000-4000 RMB/month
	3	4000-6000 RMB/month
	4	≥6000 RMB/month
main treatment	1	no treatments
	2	drug therapy
	3	surgery
	4	forgive
	5	others
effect of treatment	1	cure
	2	better
	3	unchanged
	4	worsen
	5	die
condition without traetment	1	cure
	2	better
	3	unchanged
	4	worsen
	5	die
